# Supplementary material for: Metformin Treatment Induces Different Response in Pheochromocytoma/Paraganglioma Tumour Cells and in Primary Fibroblasts
Source: Cancers (Basel). 2022 Jul 17;14(14):3471. doi: 10.3390/cancers14143471 (PMC9320533; doi:10.3390/cancers14143471)
Supplement: Supplementary file 1 [file cancers-14-03471-s001.zip]

Archive with 1 entries (1 files):
- cancers-1828021-Supplementary Material Figure S1.pdf
